# Supplementary material for: Range extension of Amolopshimalayanus (Boulenger, 1888) (Anura, Ranidae), first record from China and first description of the juvenile of this species
Source: Biodivers Data J. 2025 Mar 14;13:e148957. doi: 10.3897/BDJ.13.e148957 (PMC11929006; doi:10.3897/BDJ.13.e148957)
Supplement: XML Treatment for Amolops himalayanus [file BDJ.13.e148957-treatment1.xml]

<!DOCTYPE tp:taxon-treatment
  PUBLIC "-//TaxonX//DTD Taxonomic Treatment Publishing DTD v0 20100105//EN" "tax-treatment-NSO.dtd">
<tp:taxon-treatment xmlns:tp="http://www.plazi.org/taxpub"><tp:treatment-meta><mixed-citation publication-type="journal"><person-group><name><surname>Wang</surname><given-names>JiShan</given-names></name><name><surname>Liu</surname><given-names>Shuo</given-names></name><name><surname>Wang</surname><given-names>Hengying</given-names></name><name><surname>Wang</surname><given-names>Mo</given-names></name><name><surname>Rao</surname><given-names>Dingqi</given-names></name></person-group><article-title>Range extension of <italic><tp:taxon-name><tp:taxon-name-part taxon-name-part-type="genus" reg="Amolops">Amolops</tp:taxon-name-part><tp:taxon-name-part taxon-name-part-type="species" reg="himalayanus">himalayanus</tp:taxon-name-part></tp:taxon-name></italic> (Boulenger, 1888) (<tp:taxon-name><tp:taxon-name-part taxon-name-part-type="order">Anura</tp:taxon-name-part></tp:taxon-name>, <tp:taxon-name><tp:taxon-name-part taxon-name-part-type="family">Ranidae</tp:taxon-name-part></tp:taxon-name>), first record from China and first description of the juvenile of this species</article-title><source>Biodivers Data J</source><day>14</day><month>03</month><year>2025</year><volume>13</volume><pub-id pub-id-type="doi">10.3897/BDJ.13.e148957</pub-id></mixed-citation></tp:treatment-meta><tp:nomenclature><tp:taxon-name>
            <object-id xmlns:xlink="http://www.w3.org/1999/xlink" content-type="arpha" xlink:type="simple">0CB5657B-36E3-5D54-B55D-5F43CB3EA66D</object-id>
            <tp:taxon-name-part taxon-name-part-type="genus">Amolops</tp:taxon-name-part>
            <tp:taxon-name-part taxon-name-part-type="species">himalayanus</tp:taxon-name-part>
          </tp:taxon-name><tp:taxon-authority>(Boulenger, 1888)</tp:taxon-authority></tp:nomenclature><tp:treatment-sec sec-type="materials"><title>Materials</title><list list-type="alpha-lower" list-content="occurrences"><list-item><p><bold>Type status:</bold> <named-content xmlns:xlink="http://www.w3.org/1999/xlink" content-type="dwc:typeStatus" xlink:type="simple">Other material</named-content>. <bold>Occurrence:</bold> catalogNumber: <named-content xmlns:xlink="http://www.w3.org/1999/xlink" content-type="dwc:catalogNumber" xlink:type="simple">KIZ 2017002</named-content>; individualCount: <named-content xmlns:xlink="http://www.w3.org/1999/xlink" content-type="dwc:individualCount" xlink:type="simple">1</named-content>; lifeStage: <named-content xmlns:xlink="http://www.w3.org/1999/xlink" content-type="dwc:lifeStage" xlink:type="simple">juvenile</named-content>; occurrenceID: <named-content xmlns:xlink="http://www.w3.org/1999/xlink" content-type="dwc:occurrenceID" xlink:type="simple">43DC4C6E-ED61-558F-8083-2CF830E39168</named-content>; <bold>Taxon:</bold> scientificName: <named-content xmlns:xlink="http://www.w3.org/1999/xlink" content-type="dwc:scientificName" xlink:type="simple"><italic><tp:taxon-name><tp:taxon-name-part taxon-name-part-type="genus" reg="Amolops">Amolops</tp:taxon-name-part><tp:taxon-name-part taxon-name-part-type="species" reg="himalayanus">himalayanus</tp:taxon-name-part></tp:taxon-name></italic></named-content>; <bold>Location:</bold> country: <named-content xmlns:xlink="http://www.w3.org/1999/xlink" content-type="dwc:country" xlink:type="simple">China</named-content>; stateProvince: <named-content xmlns:xlink="http://www.w3.org/1999/xlink" content-type="dwc:stateProvince" xlink:type="simple">Xizang</named-content>; locality: <named-content xmlns:xlink="http://www.w3.org/1999/xlink" content-type="dwc:locality" xlink:type="simple">Pangda Village, Xiayadong Township, Yadong County, Rikaze City</named-content>; verbatimElevation: <named-content xmlns:xlink="http://www.w3.org/1999/xlink" content-type="dwc:verbatimElevation" xlink:type="simple">1860 m</named-content>; verbatimCoordinates: <named-content xmlns:xlink="http://www.w3.org/1999/xlink" content-type="dwc:verbatimCoordinates" xlink:type="simple">27°15'13"N 89°1'16"E</named-content>; <bold>Event:</bold> eventRemarks: <named-content xmlns:xlink="http://www.w3.org/1999/xlink" content-type="dwc:eventRemarks" xlink:type="simple">collected by Hengying Wang on 27 July 2017</named-content>; <bold>Record Level:</bold> basisOfRecord: <named-content xmlns:xlink="http://www.w3.org/1999/xlink" content-type="dwc:basisOfRecord" xlink:type="simple">preserved specime</named-content></p></list-item></list></tp:treatment-sec><tp:treatment-sec sec-type="Description of the specimen from China"><title>Description of the specimen from China</title><p>Morphological measurements of the specimen (Fig. <xref ref-type="fig" rid="F12557103">1</xref>) are provided in Table <xref ref-type="table" rid="T12557114">2</xref>. SVL 22.9 mm; head moderate long (HL/SVL 0.38), slightly longer than wide (HL/HW 1.08); snout moderate long (SL/SVL 0.16), projecting beyond lower jaw; canthus rostralis distinct; loreal region slightly concave; distance from nostril to snout tip slightly smaller than distance from eye to nostril; internarial distance slightly greater than interorbital distance (INS/IOS 1.07); upper eyelid width almost equal to interorbital distance (UEW/IOS 1.05); pupil oval, horizontal; tympanum distinct, small (TD/ED 0.27); tympanum to eye distance greater than tympanum diameter; pineal spot present, indistinct.</p><p>Fore-limb relatively long; relative length of fingers III &gt; IV &gt; II &gt; I; tips of outer three fingers expanded into discs, circummarginal grooves present on tips of outer three fingers, absent on first finger; webbing between fingers absent; subarticular tubercles distinct, oval, formula 1, 1, 2, 2; supernumerary tubercles absent; metacarpal tubercles indistinct.</p><p>Hind-limb moderate long; tibia almost equal to femoral length (TIB/FEM 1.03); relative length of toes IV &gt; V &gt; III &gt; II &gt; I; all toe tips expanded into discs with circummarginal grooves; webbing between toes deeply incurved; subarticular tubercles distinct, oval, formula 1, 1, 2, 3, 2; supernumerary tubercles absent; inner metatarsal tubercle elongated; outer metatarsal tubercle absent.</p><p>Dorsal and lateral surfaces of head and body smooth; dorsal surface of fore-limb smooth, dorsal surface of hind-limb with many small tubercles; supratympanic fold present; discontinuous glandular dorsolateral fold from rear of eye to near vent; ventral surface smooth.</p></tp:treatment-sec><tp:treatment-sec sec-type="Colouration in life"><title>Colouration in life</title><p>Dorsal surface of the head and body green, some small black spots on dorsum; dorsal surface of limbs yellowish-green with some brown crossbars; lateral surface of head light green, a black stripe below canthus rostralis from snout tip across eyes to supratympanic fold; upper lip light yellowish-green with irregular brown spots; lateral surface of body light green, a large brown spot just behind supratympanic fold on each side; ventral surface of head light yellow, lower lip yellowish-brown; ventral surface of light greenish-yellow; ventral surface of limbs yellowish-brown (Fig. <xref ref-type="fig" rid="F12557105">2</xref>).</p></tp:treatment-sec><tp:treatment-sec sec-type="Ecological notes"><title>Ecological notes</title><p>This specimen was found at night in the shrubland near a river on a leaf of an herbaceous plant (Fig. <xref ref-type="fig" rid="F12557107">3</xref>). Other amphibian species found in sympatry include <italic><tp:taxon-name><tp:taxon-name-part taxon-name-part-type="genus" reg="Nanorana">Nanorana</tp:taxon-name-part><tp:taxon-name-part taxon-name-part-type="species" reg="blanfordii">blanfordii</tp:taxon-name-part></tp:taxon-name></italic> (Boulenger, 1882), <italic><tp:taxon-name><tp:taxon-name-part taxon-name-part-type="genus" reg="Nanorana">N.</tp:taxon-name-part><tp:taxon-name-part taxon-name-part-type="species" reg="liebigii">liebigii</tp:taxon-name-part></tp:taxon-name></italic> (Günther, 1860), <italic><tp:taxon-name><tp:taxon-name-part taxon-name-part-type="genus" reg="Raorchestes">Raorchestes</tp:taxon-name-part><tp:taxon-name-part taxon-name-part-type="species" reg="yadongensis">yadongensis</tp:taxon-name-part></tp:taxon-name></italic> Zhang, Shu, Liu, Dong &amp; Guo, 2022 and <italic><tp:taxon-name><tp:taxon-name-part taxon-name-part-type="genus" reg="Xenophrys">Xenophrys</tp:taxon-name-part><tp:taxon-name-part taxon-name-part-type="species" reg="pangdaensis">pangdaensis</tp:taxon-name-part></tp:taxon-name></italic> Shu, Li, Wu, Liu, He, Li, Zhang &amp; Guo, 2023.</p></tp:treatment-sec><tp:treatment-sec sec-type="Recommended common name"><title>Recommended common name</title><p>We suggest 喜山湍蛙 (Pinyin: xǐ shān tuān wā) as the Chinese name of this species.</p></tp:treatment-sec><tp:treatment-sec><!--Section generated to contain objects referenced in tp:taxon-treatment.--><fig id="F12557103" position="float" orientation="portrait"><object-id xmlns:xlink="http://www.w3.org/1999/xlink" content-type="arpha" xlink:type="simple">74E5464E-945B-5FD4-BE60-908FF31A4E12</object-id><object-id xmlns:xlink="http://www.w3.org/1999/xlink" content-type="doi" xlink:type="simple">10.3897/BDJ.13.e148957.figure1</object-id><label>Figure 1.</label><caption><p>The specimen of <italic><tp:taxon-name><tp:taxon-name-part taxon-name-part-type="genus" reg="Amolops">Amolops</tp:taxon-name-part><tp:taxon-name-part taxon-name-part-type="species" reg="himalayanus">himalayanus</tp:taxon-name-part></tp:taxon-name></italic> from China in preservative. <bold>A</bold> Dorsal view; <bold>B</bold> ventral view.</p></caption><graphic xmlns:xlink="http://www.w3.org/1999/xlink" xlink:href="bdj-13-e148957-g001.jpg" position="float" id="oo_1240931.jpg" orientation="portrait" xlink:type="simple"><uri content-type="original_file" xlink:type="simple">https://binary.pensoft.net/fig/1240931</uri></graphic></fig><table-wrap id="T12557114" position="float" orientation="portrait"><label>Table 2.</label><caption><p>Measurements (in mm) of the specimen of <italic><tp:taxon-name><tp:taxon-name-part taxon-name-part-type="genus" reg="Amolops">Amolops</tp:taxon-name-part><tp:taxon-name-part taxon-name-part-type="species" reg="himalayanus">himalayanus</tp:taxon-name-part></tp:taxon-name></italic> from China (for abbreviations, see Material and Methods).</p></caption><table rules="all" border="1"><tbody><tr><td rowspan="1" colspan="1"/><td rowspan="1" colspan="1">KIZ 2017002</td><td rowspan="1" colspan="1"/><td rowspan="1" colspan="1">KIZ 2017002</td></tr><tr><td rowspan="1" colspan="1">SVL</td><td rowspan="1" colspan="1">22.9</td><td rowspan="1" colspan="1">ED</td><td rowspan="1" colspan="1">3.7</td></tr><tr><td rowspan="1" colspan="1">HL</td><td rowspan="1" colspan="1">8.6</td><td rowspan="1" colspan="1">TD</td><td rowspan="1" colspan="1">1.0</td></tr><tr><td rowspan="1" colspan="1">HW</td><td rowspan="1" colspan="1">8.0</td><td rowspan="1" colspan="1">LAHL</td><td rowspan="1" colspan="1">12.6</td></tr><tr><td rowspan="1" colspan="1">SL</td><td rowspan="1" colspan="1">3.7</td><td rowspan="1" colspan="1">HND</td><td rowspan="1" colspan="1">8.2</td></tr><tr><td rowspan="1" colspan="1">INS</td><td rowspan="1" colspan="1">3.2</td><td rowspan="1" colspan="1">LAD</td><td rowspan="1" colspan="1">1.7</td></tr><tr><td rowspan="1" colspan="1">IOS</td><td rowspan="1" colspan="1">3.0</td><td rowspan="1" colspan="1">FEM</td><td rowspan="1" colspan="1">12.4</td></tr><tr><td rowspan="1" colspan="1">NED</td><td rowspan="1" colspan="1">2.0</td><td rowspan="1" colspan="1">TIB</td><td rowspan="1" colspan="1">12.8</td></tr><tr><td rowspan="1" colspan="1">UEW</td><td rowspan="1" colspan="1">2.1</td><td rowspan="1" colspan="1">FTL</td><td rowspan="1" colspan="1">11.4</td></tr></tbody></table></table-wrap><fig id="F12557105" position="float" orientation="portrait"><object-id xmlns:xlink="http://www.w3.org/1999/xlink" content-type="arpha" xlink:type="simple">FE831B77-08EB-5930-9571-72BD86C4F72B</object-id><object-id xmlns:xlink="http://www.w3.org/1999/xlink" content-type="doi" xlink:type="simple">10.3897/BDJ.13.e148957.figure2</object-id><label>Figure 2.</label><caption><p>The specimen of <italic><tp:taxon-name><tp:taxon-name-part taxon-name-part-type="genus" reg="Amolops">Amolops</tp:taxon-name-part><tp:taxon-name-part taxon-name-part-type="species" reg="himalayanus">himalayanus</tp:taxon-name-part></tp:taxon-name></italic> from China in life. <bold>A</bold> Dorsal view; <bold>B</bold> ventral view; <bold>C</bold> left view; <bold>D</bold> right view.</p></caption><graphic xmlns:xlink="http://www.w3.org/1999/xlink" xlink:href="bdj-13-e148957-g002.jpg" position="float" id="oo_1240934.jpg" orientation="portrait" xlink:type="simple"><uri content-type="original_file" xlink:type="simple">https://binary.pensoft.net/fig/1240934</uri></graphic></fig><fig id="F12557107" position="float" orientation="portrait"><object-id xmlns:xlink="http://www.w3.org/1999/xlink" content-type="arpha" xlink:type="simple">CD0BE902-C72A-591F-9129-4CE4A767DD96</object-id><object-id xmlns:xlink="http://www.w3.org/1999/xlink" content-type="doi" xlink:type="simple">10.3897/BDJ.13.e148957.figure3</object-id><label>Figure 3.</label><caption><p>Habitat of the specimen of <italic><tp:taxon-name><tp:taxon-name-part taxon-name-part-type="genus" reg="Amolops">Amolops</tp:taxon-name-part><tp:taxon-name-part taxon-name-part-type="species" reg="himalayanus">himalayanus</tp:taxon-name-part></tp:taxon-name></italic> collected in China.</p></caption><graphic xmlns:xlink="http://www.w3.org/1999/xlink" xlink:href="bdj-13-e148957-g003.jpg" position="float" id="oo_1240935.jpg" orientation="portrait" xlink:type="simple"><uri content-type="original_file" xlink:type="simple">https://binary.pensoft.net/fig/1240935</uri></graphic></fig></tp:treatment-sec></tp:taxon-treatment>
